# Supplementary material for: Structure-Based Understanding of ABCA3 Variants
Source: Int J Mol Sci. 2021 Sep 24;22(19):10282. doi: 10.3390/ijms221910282 (PMC8508924; doi:10.3390/ijms221910282)
Supplement: Supplementary file 1 [file ijms-22-10282-s001.zip]

Archive with 2 entries (2 files):
- Supplementary Tables IJMS.pdf
- Supplementary figures proofreading.pdf
